# Supplementary material for: Anti-Retroviral Therapy Decreases but Does Not Normalize Indoleamine 2,3-Dioxygenase Activity in HIV-Infected Patients
Source: PLoS One. 2014 Jul 1;9(7):e100446. doi: 10.1371/journal.pone.0100446 (PMC4077698; doi:10.1371/journal.pone.0100446)
Supplement: Raw Data S1 — (ZIP) [file pone.0100446.s003.zip]

Archive with 1 entries (1 files):
- Raw data.xlsx
