# Supplementary material for: Anti-Retroviral Therapy Decreases but Does Not Normalize Indoleamine 2,3-Dioxygenase Activity in HIV-Infected Patients
Source: PLoS One. 2014 Jul 1;9(7):e100446. doi: 10.1371/journal.pone.0100446 (PMC4077698; doi:10.1371/journal.pone.0100446)
Supplement: Raw Data S1 — (ZIP) [file pone.0100446.s003.zip › Raw data.xlsx]

## Sheet: Clinical Data
Health Controls							HIV Patients											Baseline				After 12M ART
ID	Gender	Age	Kyn	Trp	IDO	sCD14	ID	Gender	Age	Baseline CD4	Baseline CD8	Baseline CD4/CD8	CD4 T after ART	CD8 T after ART	CD4/CD8 after ART	Viral load after ART	ART Regimens	Kyn	Trp	IDO	sCD14	Kyn	Trp	IDO	sCD14
1	1	30	2455	77.1	31.85	1037	1	1	30	197	857	0.23	331	518	0.64	Undetectable	EFV+3TC+AZT	2880	66.3	43.43	1367	1322	26.46	49.97	2950
2	0	27	1775	47.32	37.52	1377	2	1	42	314	981	0.32	369	1030	0.36	Undetectable	EFV+3TC+AZT	2071	48.35	42.83	1452	1775	40.6	43.73	2041
3	0	22	2984	62.09	48.06	2803	3	1	46	319	967	0.33	404	1008	0.4	Undetectable	EFV+3TC+AZT	2340	55.39	42.26	995	1927	52.48	36.71	1243
4	1	27	1775	44.12	40.24	1409	4	0	22	296	529	0.56	619	637	0.97	Undetectable	AZT+3TC+LPV/r	2430	57.19	42.49	2074
5	1	45	3135	82.18	38.15	4367	5	1	30	209	475	0.44	291	554	0.53	Undetectable	NVP+3TC+AZT	2071	66.48	31.15	1337
6	1	31	2229	87.26	25.54	1193	6	1	29	335	744	0.45	375	650	0.58	Undetectable	EFV+3TC+AZT	2700	63.69	42.39	1513	1851	44.82	41.3	2223
7	1	34	3588	96.56	37.16	600	7	1	23	223	697	0.32	323	703	0.46	Undetectable	NVP+3TC+AZT	2880	90.03	31.98	1488
8	0	44	2984	59.05	50.54	2230	8	1	32	210	538	0.39	379	634	0.6	Undetectable	EFV+3TC+AZT	3509	43.93	79.87	2269	2455	81.32	30.19	2054
9	1	38	2606	58.81	44.32	634	9	0	27	160	1000	0.16	147	523	0.28	Undetectable	EFV+3TC+AZT	2520	48.35	52.13	3264	2909	70.22	41.42	806
10	0	50	2229	48.5	45.96	1281	10	1	28	341	338	1.01	436	418	1.04	Undetectable	EFV+3TC+AZT	2161	65.94	32.77	4308	2380	70.54	33.74	2027
11	1	27	2304	58.34	39.49	1396	11	0	31	277	815	0.34	445	1041	0.43	Undetectable	EFV+3TC+AZT	3509	58	60.49	3951	2833	74.44	38.06	1525
12	0	50	1473	38.42	38.35	878	12	1	50	282	409	0.69	478	806	0.59	Undetectable	EFV+3TC+AZT	3149	53.94	58.38	2925	2531	66	38.35	752
13	1	29	1700	55.92	30.4	951	13	1	51	77	453	0.17	227	1224	0.19	Undetectable	EFV+3TC+D4T	2700	44.47	60.71	2646	4646	44.35	104.75	1087
14	1	49	2455	59.52	41.26	1043	14	1	24	169	367	0.46	201	414	0.49	Undetectable	EFV+3TC+AZT	1801	58.9	30.58	973
15	0	48	1700	48.18	35.28	1454	15	1	78	278	1986	0.14	194	1171	0.17	49	NVP+3TC+AZT	5575	30.84	180.76	3116
16	1	25	2304	74.76	30.82	1860	16	0	38	288	1600	0.18	259	711	0.36	Undetectable	EFV+3TC+AZT	3509	51.51	68.12	2191
							17	1	35	33	236	0.14	234	1198	0.2	Undetectable	NVP+3TC+AZT	2790	50.78	54.93	2335	3664	81.4	45.01	2817
							18	0	34	36	400	0.09	175	1171	0.15	Undetectable	EFV+3TC+AZT	4407	35.53	124.02	3893
							19	1	32	123	946	0.13	158	823	0.19	Undetectable	EFV+3TC+AZT	3778	38.24	98.8	2073	2229	56.23	39.63	681
							20	0	24	105	553	0.19	314	1184	0.27	Undetectable	NVP+3TC+D4T	2520	28.41	88.72	1876
							21	1	29	245	336	0.73	470	648	0.73	Undetectable	EFV+3TC+D4T	1532	45.82	33.43	2141	3135	66.16	47.39	1319
							22	1	56	97	421	0.23	123	374	0.33	Undetectable	AZT+3TC+EFV	2700	49.07	55.02	2584
							23	1	30	23	460	0.05	176	881	0.2	Undetectable	EFV+3TC+AZT	5306	31.2	170.03	3202	2455	58.5	41.97	1603
							24	1	33	286	867	0.33	381	1156	0.33	Undetectable	EFV+3TC+D4T	4227	49.79	84.9	2625
							25	1	31	347	789	0.44	334	428	0.78	Undetectable	EFV+3TC+AZT	3239	43.75	74.04	2584
							26	1	32	260	963	0.27	348	1234	0.28	Undetectable	NVP+3TC+D4T	1981	51.96	38.13	2237	3060	74.29	41.19	7087
							27	1	36	119	626	0.19	274	1393	0.2	Undetectable	TDF+EFV+3TC	3419	42.57	80.3	1762
							28	0	59	253	1012	0.25	338	998	0.34	Undetectable	EFV+3TC+TDF	2520	55.48	45.43	1494	2153	38.65	55.71	722
							29	0	34	292	512	0.57	420	553	0.76	Undetectable	EFV+3TC+D4T	1981	47.35	41.83	1830	1624	33.96	47.83	1377
							30	1	27	199	463	0.43	174	384	0.45	Undetectable	EFV+3TC+AZT	2790	44.29	62.99	2591	2682	38.02	70.53	554
							31	1	35	160	727	0.22	194	530	0.37	Undetectable	AZT+3TC+EFV	3513	31.46	111.67	1814	2229	52.4	42.53	2363
							32	0	54	345	406	0.85	546	529	1.03	Undetectable	EFV+3TC+AZT	2161	44.2	48.89	1730
							33	1	32	299	544	0.55	285	572	0.5	Undetectable	EFV+3TC+AZT	2251	43.2	52.09	1453
							34	1	24	29	725	0.04	193	1640	0.12	Undetectable	EFV+3TC+AZT	2071	52.77	39.24	1741	2984	64.91	45.97	1149
							35	1	26	176	309	0.57	323	447	0.72	Undetectable	EFV+3TC+AZT	2880	52.95	54.38	2180
							36	1	28	30	375	0.08	510	917	0.56	Undetectable	EFV+3TC+AZT	2700	50.15	53.83	1838	2606	63.35	41.15	776
							37	1	36	339	605	0.56	581	674	0.86	Undetectable	EFV+3TC+AZT	2610	47.26	55.22	1961
							38	1	28	263	537	0.49	253	468	0.54	Undetectable	EFV+3TC+AZT	3419	70.72	48.34	887	2455	57.87	42.43	2470
							39	1	22	245	907	0.27	497	1327	0.37	Undetectable	EFV+3TC+AZT	2833	40.92	69.24	848	2606	50.22	51.9	3757
							40	1	45	173	412	0.42	241	591	0.41	Undetectable	EFV+3TC+AZT	3513	53.26	65.95	1118	2078	42.64	48.73	4118
							41	1	36	278	505	0.55	569	629	0.9	Undetectable	EFV+3TC+AZT	1549	23.57	65.72	1441	2002	39.12	51.18	2909
							42	1	24	283	534	0.53	468	883	0.53	Undetectable	EFV+3TC+AZT	4117	30.44	135.24	1460	2833	53.97	52.5	2875
							43	0	38	295	557	0.53	364	552	0.66	Undetectable	EFV+3TC+AZT	2909	39.9	72.9	1520	1020	40.76	25.03	3186
							44	1	34	7	70	0.1	198	949	0.21	Undetectable	EFV+3TC+D4T	5099	43.42	117.45	5829	3891	47.48	81.94	1198
							45	0	45	314	730	0.43	408	1246	0.33	1080	EFV+3TC+AZT	2909	42.01	69.24	2095	3362	36.3	92.6	2426
							46	1	40	219	365	0.6	249	373	0.67	Undetectable	AZT+3TC+EFV	2531	51	49.63	1043	2455	73.43	33.44	6333
							47	1	23	235	810	0.29	414	1149	0.36	Undetectable	EFV+3TC+AZT	3513	71.4	49.2	1205	2002	55.45	36.11	2909
							48	1	46	312	1040	0.3	314	905	0.35	Undetectable	EFV+3TC+AZT	3437	69.91	49.17	1403	3060	73.35	41.71	1751
							49	1	24	297	1238	0.24	374	861	0.43	54	EFV+3TC+AZT	4646	32.55	142.72	842	2606	64.52	40.4	2820
							50	0	43	215	935	0.23	345	1344	0.26	Undetectable	EFV+3TC+AZT	3966	52.25	75.91	776	2758	56.55	48.77	2616
							51	1	26	190	613	0.31	185	454	0.41	Undetectable	NVP+3TC+AZT	3211	80.38	39.94	1374	2833	70.54	40.17	2334
							52	1	33	189	497	0.38	222	569	0.39	Undetectable	EFV+3TC+AZT	5099	59.2	86.13	2305				2373
							53	0	29	337	733	0.46	467	825	0.57	Undetectable	EFV+3TC+AZT	2153	51.94	41.46	1066				1431
							54	1	24	305	803	0.38	249	589	0.42	Undetectable	AZT+3TC+EFV	2833	49.67	57.04	745
							55	1	39	268	841	0.32	372	579	0.64	Undetectable	AZT+3TC+EFV	4495	35.52	126.54	2412
							56	1	29	412	741	0.56	491	1006	0.49	Undetectable	3TC+EFV+TDF	3513	70.54	49.8	899
							57	1	58	332	932	0.36	624	1085	0.58	73	AZT+3TC+EFV	3135	54.36	57.68	1981
							58	0	29	251	440	0.57	298	375	0.79	Undetectable	AZT+3TC+EFV	2455	49.59	49.51	1476
							59	1	32	167	928	0.18	168	854	0.2	Undetectable	AZT+3TC+NVP	3437	71.32	48.2	1387
							60	1	29	324	926	0.35	396	1018	0.39	Undetectable	AZT+3TC+EFV	2909	58.66	49.59	767
							61	1	35	6	65	0.09	169	1745	0.1	Undetectable	D4T+3TC+EFV	3135	17.78	176.31	5000
							62	1	54	379	1115	0.34	577	1033	0.56	Undetectable	AZT+3TC+EFV	3664	39.51	92.74	1990
							63	1	25	286	867	0.33	437	1045	0.42	Undetectable	AZT+3TC+EFV	4948	44.12	112.15	2462
							64	0	32	119	268	0.44	555	770	0.72	Undetectable	AZT+3TC+EFV	5175	54.75	94.52	3811
							65	1	31	73	409	0.18	264	614	0.43	Undetectable	D4T+3TC+NVP	4042	58.5	69.09	2744
							66	1	23	35	389	0.09	127	842	0.15	Undetectable	AZT+3TC+EFV	3060	36.3	84.28	3344
							67	1	35	70	875	0.08	173	950	0.18	Undetectable	AZT+3TC+EFV	3513	44.04	79.76	2026
							68	1	38	316	540	0.59	356	374	0.95	Undetectable	AZT+3TC+EFV	2531	37.16	68.1	2701
							69	0	54	88	1760	0.05	280	1501	0.19	Undetectable	3TC+EFV+TDF	3060	38.42	79.65	2679
							70	1	45	7	358	0.02	125	1042	0.12	Undetectable	D4T+3TC+EFV	2984	47.95	62.24	4874
							71	1	32	92	769	0.12	181	695	0.26	Undetectable	AZT+3TC+EFV	3362	50.45	66.64	3934
							72	1	33	262	1248	0.21	430	1303	0.33	Undetectable	AZT+3TC+LPV/r	2682	57.02	47.04	1938
							73	0	44	12	600	0.02	234	1158	0.2	Undetectable	AZT+3TC+LPV/r	3286	44.43	73.96	2503
							74	1	26	290	1115	0.26	544	876	0.62	Undetectable	AZT+3TC+EFV	3135	71.86	43.63	1253
							75	1	43	265	1531	0.17	351	1186	0.3	Undetectable	AZT+3TC+EFV	4193	60.69	69.09	1711
							76	0	36	383	445	0.86	555	435	1.28	Undetectable	AZT+3TC+EFV	2984	57.72	51.7	5161

## Sheet: IDO&DCs
Health Controls				HIV patients
ID	mDC	pDC	IDO	ID	mDC	pDC	IDO
1	1.14	0.07	31.8464	54	0.386	0.519	57.0392
2	0.375	0.428	37.5172	55	0.174	0.169	126.537
3	0.562	0.228	48.0579	56	0.485	0.121	49.8042
4	0.677	0.156	40.2419	57	0.72	0.088	57.6777
5	0.47	0.145	38.1509	58	0.279	0.129	49.5125
6	0.618	0.202	25.5413	59	0.843	0.211	48.1991
7	1.27	0.535	37.1634	60	0.347	0.041	49.5874
8	0.266	0.09	50.5386	62	0.542	0.067	92.739
9	0.181	0.063	44.3178	63	0.289	0.048	112.154
10	0.438	0.13	45.9565	64	0.84	0.26	94.5207
11	0.212	0.092	39.4948	66	0.526	0.164	84.2778
12	0.496	0.153	38.3524	67	1.85	0.123	79.7638
13	0.641	0.194	30.3988	68	1.39	0.02	68.0998
14	0.639	0.157	41.2555	69	0.353	0.241	79.6485
15	1.22	0.271	35.2801	70	0.135	0.052	62.2354
16	0.473	0.145	30.8241	71	0.243	0.112	66.6371
				72	0.644	0.121	47.0399
				73	0.823	0.057	73.9619
				74	0.45	0.437	43.6275
				75	0.616	0.567	69.0881
				76	1.14	0.173	51.7019
